# Supplementary material for: Plasma Metabonomics in Insulin-Resistant Hypogonadic Patients Induced by Testosterone Treatment
Source: Int J Mol Sci. 2022 Jul 14;23(14):7754. doi: 10.3390/ijms23147754 (PMC9324383; doi:10.3390/ijms23147754)
Supplement: Supplementary file 1 [file ijms-23-07754-s001.zip]

Archive with 1 entries (1 files):
- ijms-1768716-supplementary.pptx
